# Supplementary material for: Cerivastatin Synergizes with Trametinib and Enhances Its Efficacy in the Therapy of Uveal Melanoma
Source: Cancers (Basel). 2023 Jan 31;15(3):886. doi: 10.3390/cancers15030886 (PMC9913575; doi:10.3390/cancers15030886)
Supplement: Supplementary file 1 [file cancers-15-00886-s001.zip]

Archive with 1 entries (1 files):
- cancers-2139498-supplementary.pdf
